# Supplementary material for: Impact of successful treatment with direct-acting antiviral agents on health-related quality of life in chronic hepatitis C patients
Source: PLoS One. 2018 Oct 9;13(10):e0205277. doi: 10.1371/journal.pone.0205277 (PMC6177189; doi:10.1371/journal.pone.0205277)
Supplement: S1 Table — (XLS) [file pone.0205277.s001.xls]

## Sheet: Database
ID	HIV	Charlson score	Arterial hypertension	Reumatologic disease	Depression	Anxiety	Psychiatric disease	Liver fibrosis	Ribavirin use	Baseline mobility	Baseline self-care	Baseline daily activity	Baseline pain/discomfort	Baseline anxiety/depression	Baseline utility	Baseline VAS score	Week 4 mobility	Week 4 self-care	Week 4 daily activity	Week 4 pain/discomfort	Week 4 anxiety/depression	Week 4 utility	Week 4 VAS score	Post12 mobility	Post12 self-care	Post12 daily activity	Post12 pain/discomfort	Post12 anxiety/depression	Post12 utility	Post12 VAS score
1	0	1	0	0	1	0	1	0	1	1	1	1	1	2	0.914	70	1	1	1	1	2	0.932	75	1	1	1	1	2	0.914	60
2	0	1	1	0	0	0	0	3	1	1	1	1	2	1	0.91	70	1	1	1	2	1	0.91	80	1	1	1	1	1	1	80
3	0	1	0	0	0	0	0	3	0	2	1	2	2	1	0.536	60	2	1	2	2	2	0.479	65	2	1	2	2	2	0.661	45
4	0	1	0	0	0	0	0	3	1	1	1	1	1	1	1	55	1	1	1	2	1	0.91	60	1	1	1	1	1	1	85
5	0	1	0	0	0	0	1	3	1	2	1	1	2	1	0.799	50	2	1	1	2	1	0.799	70	1	1	1	2	2	0.857	80
6	0	1	0	1	0	0	0	3	1	2	1	1	2	2	0.536	40	2	1	1	2	2	0.555	60	1	1	1	1	2	0.541	80
7	0	1	1	0	0	0	0	2	0	1	1	1	1	2	0.932	90	1	1	1	1	1	1	95	1	1	1	1	1	1	100
8	0	1	0	1	0	0	0	2	1	2	1	2	2	2	0.675	20	2	1	1	2	1	0.799	55	2	2	2	2	2	0.316	25
9	0	2	1	1	1	0	0	3	1	2	1	2	2	2	0.675	60	2	1	1	2	2	0.75	65	1	1	1	1	2	0.932	75
10	0	1	0	0	1	0	1	3	1	2	1	1	2	2	0.751	63	2	1	1	1	1	0.87	80	2	1	1	1	2	0.821	70
11	0	1	0	0	0	0	0	3	1	1	1	1	2	2	0.857	75	1	1	1	2	2	0.857	70	1	1	1	2	1	0.91	70
12	0	1	0	1	0	0	0	0	0	1	1	1	1	2	0.932	80	1	1	1	1	1	1	85	1	1	1	1	1	1	95
13	1	1	0	0	0	0	0	3	1	1	1	1	2	2	0.838	75	1	1	2	2	2	0.799	70	1	1	1	1	2	0.932	80
14	0	1	0	1	0	0	0	3	1	1	1	1	2	2	0.843	65	1	1	2	2	2	0.799	75	1	1	1	2	1	0.887	80
15	0	1	0	0	0	0	0	0	1	1	1	1	1	1	1	70	1	1	1	2	2	0.857	60	1	1	1	1	1	1	80
16	0	1	0	0	0	0	0	0	1	1	1	1	1	2	0.914	80	1	1	2	1	2	0.871	80	1	1	2	1	1	0.924	80
17	1	1	1	0	0	0	0	3	1	1	1	1	1	1	1	80	1	1	1	1	2	0.932	80	1	1	1	1	1	1	80
18	0	1	0	0	0	0	1	2	1	2	2	1	2	2	0.267	35	2	1	2	2	2	0.661	50	2	1	2	2	1	0.724	70
19	0	1	0	0	1	0	1	2	1	1	1	1	2	2	0.843	80	1	1	2	2	1	0.83	70	1	1	1	1	1	1	80
20	1	2	1	0	1	0	0	3	1	2	2	2	2	2	0.199	50	1	2	2	2	2	0.47	50	2	2	2	2	2	0.378	50
21	1	1	0	0	0	0	1	2	0	1	1	1	2	1	0.91	98	1	1	2	1	2	0.871	90	1	1	1	2	1	0.838	70
22	0	1	1	0	1	0	0	0	1	1	1	1	2	2	0.843	70	2	1	2	1	2	0.783	60	1	1	1	1	2	0.932	85
23	1	1	0	0	0	0	0	0	0	1	1	1	2	1	0.91	85	1	1	1	1	1	1	83	1	1	1	1	1	1	85
24	1	1	0	1	0	0	0	2	1	1	1	1	1	2	0.932	80	1	1	1	1	2	0.932	80	1	1	1	1	2	0.932	90
25	0	1	0	0	1	0	0	3	1	2	1	2	2	2	0.675	50	2	1	2	2	2	0.679	60	2	1	1	2	1	0.818	80
26	0	1	0	0	1	1	0	3	0	1	1	1	2	2	0.857	60	1	1	1	1	1	1	80	1	1	1	1	1	1	90
27	0	1	0	0	0	0	0	2	1	2	1	1	2	1	0.8	60	2	1	2	2	1	0.743	60	1	1	2	2	1	0.849	80
28	1	2	0	0	0	0	1	3	1	2	1	1	1	1	0.893	50	1	1	1	2	1	0.887	60	2	1	1	1	1	0.87	70
29	1	1	0	0	0	0	1	3	1	2	1	2	1	2	0.769	50	2	1	2	2	2	0.697	50	1	1	2	1	2	0.856	60
30	0	1	0	0	0	0	0	2	1	1	1	1	1	1	1	80	1	1	2	1	1	0.924	75	1	1	1	1	1	1	85
31	0	1	1	0	0	0	0	2	0	2	1	2	2	2	0.694	45	2	1	1	1	1	0.893	90	2	1	1	1	1	0.893	90
32	1	1	0	0	0	0	0	2	1	1	1	1	2	2	0.838	80	2	1	2	2	2	0.685	50	1	1	1	1	1	1	100
33	1	1	0	0	0	1	0	3	1	2	1	1	2	2	0.756	80	2	1	1	2	2	0.751	80	1	1	1	1	1	1	100
34	0	2	0	0	0	0	1	0	1	1	1	1	1	2	0.731	60	1	1	1	1	2	0.914	80	1	1	1	1	2	0.731	80
35	1	1	0	1	0	0	0	2	0	2	1	2	2	2	0.68	50	2	1	2	1	2	0.783	60	2	1	2	2	1	0.71	60
36	1	1	0	0	0	0	0	2	0	1	1	1	1	1	1	90	1	1	1	1	1	1	80	1	1	1	1	1	1	95
37	0	1	1	0	0	0	0	2	1	1	1	1	2	2	0.66	75	1	1	1	1	2	0.731	70	1	1	1	1	2	0.731	80
38	0	1	0	0	0	1	1	2	1	1	1	1	2	2	0.857	70	1	1	1	1	2	0.914	70	1	1	1	1	1	1	80
39	0	1	1	0	0	0	1	3	1	1	1	1	1	2	0.914	50	1	1	2	2	2	0.772	30	1	1	2	1	1	0.769	70
40	0	1	0	0	0	0	0	2	1	1	1	1	1	1	1	85	1	1	1	1	1	1	85	1	1	1	1	1	1	90
41	1	1	0	0	0	0	0	2	0	1	1	1	2	1	0.887	70	2	1	2	2	2	0.693	60	1	1	2	1	1	0.924	70
42	0	2	1	0	0	0	0	2	1	2	1	2	2	2	0.648	30	2	2	2	2	2	-0.053	0	2	1	2	2	2	0.441	30
43	0	1	0	1	0	0	0	0	1	2	1	2	2	2	0.477	50	1	1	2	2	2	0.799	60	2	1	2	2	2	0.648	20
44	1	1	1	0	0	0	1	2	1	2	1	2	2	2	0.44	50	2	2	2	2	2	0.497	55	2	2	2	2	2	0.049	20
45	0	1	1	0	0	0	0	2	0	1	1	1	2	1	0.887	80	1	1	1	1	1	1	75	1	1	1	1	1	1	80
46	0	1	0	0	0	1	0	2	0	1	1	1	1	2	0.914	95	1	1	2	2	2	0.799	85	1	1	1	2	2	0.857	95
47	0	1	0	0	0	0	1	2	1	2	1	2	2	2	0.321	45	1	1	1	1	2	0.932	85	2	1	1	2	1	0.799	80
48	0	1	0	0	0	0	0	0	0	1	1	1	1	1	1	90	1	1	1	1	1	1	99	1	1	1	1	1	1	99
49	0	1	0	0	0	0	0	3	1	2	1	1	2	1	0.615	70	2	1	2	1	2	0.769	70	1	1	2	2	1	0.83	35
50	0	1	1	1	1	1	1	3	1	2	1	2	2	2	0.502	50	2	1	2	1	2	0.483	50	2	1	2	2	2	0.666	50
51	1	1	0	0	0	0	1	3	1	1	1	2	2	1	0.834	50	1	1	2	1	2	0.856	60	1	1	2	1	1	0.924	100
52	0	1	0	0	0	1	0	3	0	1	1	2	2	1	0.631	60	2	1	2	2	1	0.728	40	2	1	1	2	2	0.75	80
53	0	1	0	1	0	0	0	3	0	1	1	1	2	2	0.838	60	1	1	1	2	2	0.838	30	1	1	1	2	1	0.91	70
54	0	1	0	0	0	0	1	2	0	1	1	1	1	2	0.914	70	1	1	1	1	1	1	80	1	1	1	1	1	1	85
55	1	2	1	0	0	0	0	2	0	2	1	2	2	2	0.648	25	2	1	2	2	2	0.529	40	2	1	2	1	1	0.818	60
56	0	1	0	1	1	0	1	2	1	2	1	2	2	2	0.333	40	2	1	2	2	2	0.239	35	2	1	2	2	2	0.307	60
57	0	1	0	0	0	1	0	0	0	1	1	1	2	2	0.857	60	1	1	1	1	1	1	95	1	1	1	1	1	1	100
58	0	1	1	0	0	0	0	2	0	1	1	1	1	2	0.932	85	1	1	2	1	2	0.871	80	1	1	1	1	1	1	90
59	1	2	1	0	0	1	0	2	0	1	1	1	1	1	1	70	1	1	1	1	1	1	85	1	1	1	1	1	1	90
60	1	1	0	0	0	0	1	2	1	1	1	1	1	1	1	90	1	1	2	1	1	0.924	75	2	1	2	2	1	0.729	90
61	1	1	1	0	0	0	0	2	0	1	1	1	1	1	1	80	1	1	1	1	1	1	80	1	1	1	1	1	1	95
62	1	1	0	0	0	0	0	3	1	1	1	1	2	2	0.838	75	1	1	1	2	2	0.642	50	1	1	1	2	1	0.887	75
63	0	1	1	1	0	0	0	2	1	2	1	2	2	1	0.724	50	1	1	2	2	1	0.645	95	1	1	1	2	1	0.887	50
64	0	1	0	0	0	0	0	0	1	1	1	2	1	2	0.871	60	1	1	1	2	2	0.838	80	1	1	1	1	1	1	90
65	0	2	1	0	1	0	0	2	1	1	1	1	2	2	0.66	50	1	1	1	1	2	0.731	50	1	1	1	1	2	0.914	100
66	0	1	1	0	0	1	0	2	1	2	1	1	1	1	0.893	85	2	1	2	2	2	0.667	75	1	1	1	2	2	0.838	85
67	1	1	0	0	0	0	1	2	0	1	1	2	2	2	0.799	40	1	1	1	1	2	0.932	40	1	1	2	2	2	0.799	50
68	1	1	0	0	0	0	1	2	1	2	1	2	1	2	0.764	50	2	1	1	2	2	0.769	50	1	1	2	1	2	0.871	70
69	0	1	1	1	0	0	0	3	0	2	1	1	2	2	0.719	50	2	1	2	1	1	0.833	80	2	2	2	2	2	0.549	50
70	1	1	0	0	0	0	1	3	1	1	1	1	1	1	1	100	1	1	1	1	1	1	100	1	1	1	1	1	1	100
71	1	1	0	0	0	0	1	3	1	1	1	1	2	1	0.887	70	2	1	2	2	2	0.68	40	2	1	2	2	1	0.728	50
72	1	1	0	0	1	0	1	3	0	1	1	1	1	1	1	100	1	1	1	1	1	1	100	1	1	1	1	1	1	100
73	1	1	1	1	0	0	0	3	0	2	1	1	2	1	0.818	60	1	1	1	2	1	0.887	60	2	1	2	2	1	0.743	60
74	1	1	0	0	0	0	0	2	0	2	1	1	2	2	0.756	85	1	1	1	2	2	0.857	98	2	1	1	2	2	0.751	90
75	0	1	0	0	0	0	0	0	0	1	1	1	1	1	1	90	1	1	1	1	1	1	90	1	1	1	1	1	1	90
76	0	2	1	0	0	0	0	2	1	1	1	1	2	2	0.843	45	1	1	1	2	1	0.887	60	1	1	1	2	2	0.857	60
77	1	1	1	0	0	0	1	0	1	1	1	1	1	1	1	80	1	1	1	2	1	0.91	75	1	1	1	1	1	1	90
78	1	1	1	0	0	0	1	2	1	2	1	1	2	1	0.8	70	2	1	2	2	2	0.667	40	2	1	1	1	1	0.87	75
79	0	1	0	0	1	1	1	0	0	1	1	1	1	2	0.914	70	2	1	2	1	1	0.833	60	1	1	1	1	2	0.914	65
80	0	1	0	0	0	0	0	0	0	2	1	1	1	1	0.87	50	1	1	1	1	2	0.932	70	1	1	1	1	1	1	80
81	0	1	0	1	1	1	1	0	1	2	1	2	2	2	0.68	65	1	1	2	2	2	0.443	40	1	1	1	2	2	0.843	70
82	0	2	0	0	0	0	0	2	1	1	1	1	1	1	1	65	1	1	2	1	1	0.924	50	1	1	1	2	1	0.91	80
83	0	1	0	0	0	0	0	0	1	1	1	1	1	1	1	100	1	1	2	1	1	0.924	100	1	1	1	1	1	1	100
84	0	1	0	0	0	0	0	2	0	1	1	1	2	1	0.91	75	1	1	1	1	1	1	80	1	1	2	1	1	0.924	90
85	0	1	0	0	0	0	0	0	1	1	1	1	1	2	0.932	90	1	1	2	2	2	0.799	75	1	1	1	2	2	0.653	80
86	0	1	0	0	0	0	0	2	1	1	1	1	2	1	0.91	80	1	1	1	2	1	0.91	80	1	1	1	2	1	0.91	80
87	0	1	0	0	0	0	0	0	0	1	1	1	2	1	0.91	100	1	1	2	2	2	0.799	95	1	1	1	1	2	0.932	95
88	0	1	0	0	1	0	1	2	0	2	1	2	2	2	0.648	45	1	1	2	2	2	0.326	50	2	1	1	2	2	0.756	80
89	0	1	0	0	0	0	0	3	1	1	1	1	2	1	0.91	70	1	1	1	2	2	0.857	80	1	1	1	2	1	0.91	75
90	0	1	0	0	0	0	0	3	1	2	1	1	2	2	0.769	70	2	1	2	2	2	0.495	65	2	1	2	2	2	0.711	70
91	1	1	0	0	0	0	1	2	0	1	1	1	1	1	1	80	1	1	1	2	1	0.91	80	1	1	2	1	2	0.871	80
92	0	1	0	0	0	0	0	2	0	1	1	1	2	1	0.91	80	1	1	1	2	1	0.91	80	1	1	1	2	1	0.91	80
93	0	1	0	0	0	1	0	0	0	1	1	1	2	2	0.825	70	2	1	1	1	2	0.454	40	1	1	2	2	2	0.413	50
94	1	1	1	1	1	0	0	3	1	2	1	2	2	2	0.512	30	2	1	2	1	2	0.632	40	1	1	2	1	2	0.871	65
95	1	1	0	0	1	0	1	2	0	1	1	2	2	2	0.569	75	1	1	1	1	2	0.914	80	1	1	1	2	2	0.642	80
96	0	1	0	0	0	0	0	2	0	1	1	1	2	2	0.64	70	1	1	1	2	2	0.857	80	1	1	1	1	1	1	95
97	1	2	0	0	0	0	1	2	0	1	1	1	1	1	1	80	1	1	1	2	2	0.653	80	1	1	2	1	1	0.924	70
98	1	1	0	0	0	0	0	2	0	2	1	1	2	2	0.719	50	2	1	2	2	2	0.68	50	1	1	1	2	1	0.91	80
99	0	1	0	0	0	0	0	2	0	2	1	1	2	2	0.573	20	1	1	2	2	2	0.786	20	1	1	1	1	1	1	65
100	0	1	0	0	0	0	0	3	0	2	1	1	2	2	0.769	50	2	1	2	2	2	0.711	50	2	2	2	2	2	0.541	40
101	0	1	0	0	0	0	0	3	1	1	1	2	1	1	0.924	70	1	1	1	1	1	1	70	1	1	1	2	2	0.838	80
102	0	1	1	0	1	0	0	3	0	2	1	2	2	2	0.333	40	1	1	2	2	2	0.618	60	2	2	2	2	2	0.231	35
103	0	1	0	0	0	1	1	2	0	1	1	2	1	2	0.843	50	1	1	1	2	2	0.857	75	1	1	2	1	2	0.857	60
104	0	1	0	0	0	0	0	2	0	1	1	1	1	1	1	90	1	1	1	1	1	1	80	1	1	1	1	1	1	90
105	0	1	1	1	0	0	0	2	0	2	1	1	2	1	0.799	70	1	1	2	2	2	0.582	70	2	2	2	2	2	0.146	15
106	1	1	0	0	0	0	0	2	0	1	1	1	1	1	1	90	1	1	1	1	2	0.932	85	1	1	1	1	1	1	95
107	1	1	0	0	0	0	0	0	1	1	1	1	1	2	0.932	90	1	1	2	1	2	0.871	90	1	1	1	1	1	1	90
108	1	1	0	0	0	0	0	2	1	2	1	1	2	1	0.799	80	1	1	1	1	1	1	90	1	1	1	2	1	0.91	95
109	0	1	0	0	0	0	1	3	1	1	1	1	1	2	0.932	75	1	1	2	2	1	0.849	80	1	1	1	2	1	0.91	85
110	0	1	0	0	0	0	1	2	0	1	1	1	2	2	0.514	50	1	1	2	1	2	0.871	70	1	1	1	2	2	0.843	70
111	0	2	0	0	0	0	0	0	0	1	1	2	1	1	0.924	80	1	1	1	1	1	1	80	1	1	1	1	1	1	80
112	0	1	0	0	0	0	1	3	1	1	1	1	1	2	0.914	70	1	1	1	2	2	0.825	80	1	1	2	1	2	0.857	75
113	0	1	0	0	0	0	1	3	0	1	1	1	1	2	0.914	50	1	1	1	1	2	0.932	99	1	1	1	1	2	0.914	50
114	1	1	0	0	0	1	1	2	1	1	1	1	1	1	1	80	1	1	1	1	1	1	85	1	1	1	1	1	1	75
115	0	1	0	0	0	0	0	2	1	2	1	1	2	1	0.737	60	2	1	1	2	1	0.512	85	2	1	2	2	1	0.68	75
116	1	1	0	0	0	0	1	2	1	1	1	1	1	1	1	75	1	1	1	1	1	1	80	1	1	1	1	1	1	80
117	1	1	0	0	1	0	1	2	1	1	1	1	1	2	0.914	80	1	1	1	2	2	0.825	60	1	1	1	1	2	0.914	70
118	0	1	1	0	0	0	0	2	0	1	1	1	1	1	1	100	1	1	1	1	1	1	100	1	1	1	2	1	0.91	90
119	0	1	0	0	1	0	1	3	1	2	1	1	2	2	0.555	20	1	1	1	2	2	0.843	30	1	1	1	2	2	0.857	80
120	1	1	0	0	0	0	1	2	1	2	1	1	2	1	0.799	50	1	1	1	2	1	0.91	60	1	2	2	2	1	0.722	80
121	0	2	1	0	0	0	0	0	1	2	1	1	1	1	0.893	70	1	1	1	1	1	1	70	1	1	1	1	1	1	85
122	0	1	0	0	0	0	0	0	1	1	1	1	2	2	0.838	70	1	1	2	2	1	0.83	60	1	1	1	2	1	0.887	80
123	0	1	1	0	0	0	0	2	0	1	1	1	1	2	0.932	85	1	1	1	1	1	1	75	2	1	1	2	2	0.769	75
124	0	2	1	0	0	0	0	0	0	2	1	2	2	1	0.61	30	2	1	1	2	1	0.818	70	1	1	2	2	1	0.849	50
125	1	1	0	0	1	0	1	2	0	1	1	1	2	2	0.857	70	1	1	1	2	2	0.843	60	1	1	1	1	2	0.932	60
126	0	1	0	0	0	1	1	2	0	1	1	1	1	2	0.914	80	1	1	2	2	2	0.589	75	1	1	1	1	1	1	90
127	1	1	0	0	0	0	0	2	1	1	1	1	1	1	1	75	2	1	2	2	1	0.761	60	1	1	1	1	1	1	75
128	0	1	0	0	0	0	0	0	1	1	1	1	1	1	1	90	1	1	1	1	1	1	85	1	1	1	1	1	1	90
129	0	1	0	1	0	0	0	3	1	1	1	1	1	1	1	80	1	1	1	1	2	0.932	75	1	1	1	1	1	1	80
130	0	1	0	0	1	0	1	2	0	1	1	1	2	2	0.825	60	1	1	1	2	2	0.843	60	2	1	1	2	2	0.573	50
131	0	1	0	0	0	1	0	2	1	2	1	1	2	2	0.536	50	1	1	1	2	2	0.642	65	1	1	1	1	1	1	60
132	1	1	1	0	0	0	0	2	0	1	1	1	2	1	0.91	80	1	1	1	1	1	1	90	1	1	1	1	1	1	80
133	0	1	0	0	1	1	0	0	0	1	1	2	2	2	0.754	70	1	1	2	2	2	0.571	20	1	1	2	2	2	0.768	90
134	1	2	0	0	1	0	1	2	0	2	2	2	2	2	-0.397	15	2	2	2	2	2	-0.036	25	2	2	2	2	2	-0.036	25
135	0	1	0	1	0	0	0	0	0	1	1	1	1	1	1	85	1	1	2	2	1	0.834	75	1	1	1	2	2	0.843	78
136	0	1	0	0	0	0	0	2	1	1	1	2	2	1	0.834	80	1	1	1	2	2	0.838	70	1	1	1	1	1	1	85
137	0	1	0	0	0	0	1	3	1	1	1	1	2	1	0.91	75	1	1	2	2	1	0.631	75	1	1	1	1	1	1	100
138	0	1	0	0	1	0	0	0	0	1	1	1	1	1	1	100	1	1	1	2	1	0.91	100	1	1	1	1	1	1	100
139	0	1	1	0	0	0	0	0	0	1	1	1	2	2	0.857	75	1	1	1	2	2	0.857	75	1	2	1	2	2	0.744	70
140	1	1	0	0	0	0	0	3	1	1	1	1	1	1	1	80	1	1	1	1	1	1	85	1	1	1	1	1	1	90
141	1	1	0	0	1	0	1	2	0	2	1	2	1	2	0.573	50	1	1	1	1	2	0.932	70	2	1	1	1	2	0.644	75
142	0	1	0	0	0	0	0	0	0	1	1	1	2	2	0.838	40	1	1	1	1	1	1	85	1	1	1	2	2	0.857	80
143	0	1	0	0	0	0	0	2	1	1	1	1	1	1	1	75	1	1	1	1	1	1	75	1	1	1	1	2	0.932	85
144	0	1	0	0	0	0	0	2	1	2	1	1	2	1	0.818	80	1	1	2	2	2	0.754	40	1	1	2	2	2	0.772	50
145	0	1	0	0	0	0	0	2	1	1	1	1	1	1	1	90	1	1	1	1	1	1	100	1	1	1	1	1	1	100
146	0	1	1	0	0	0	0	2	0	1	1	1	1	1	1	70	1	1	1	1	1	1	80	1	1	1	1	1	1	80
147	0	1	0	0	0	0	0	0	1	1	1	1	1	1	1	100	1	1	1	1	1	1	100	1	1	1	2	1	0.91	100
148	0	2	1	0	0	0	0	3	0	1	1	1	1	1	1	90	1	1	1	2	1	0.887	80	2	1	1	2	1	0.818	85
149	1	1	0	0	0	0	1	2	0	2	1	1	1	2	0.841	60	1	1	1	2	1	0.91	75	1	1	1	2	2	0.838	75
150	0	1	0	0	1	0	1	0	1	1	1	1	2	2	0.843	70	2	1	2	2	2	0.479	20	1	1	1	1	2	0.932	50
151	1	1	0	0	0	0	0	2	1	2	1	1	2	1	0.818	70	1	1	1	1	1	1	80	1	1	1	1	1	1	90
152	1	1	1	0	1	1	1	3	0	2	2	2	1	2	-0.187	0	2	2	1	1	1	0.079	10	2	2	2	1	1	-0.125	10
153	0	1	1	0	0	0	0	2	1	1	1	1	2	1	0.91	90	1	1	1	1	1	1	90	1	1	1	1	1	1	85
154	0	1	1	0	0	0	0	0	0	1	1	1	1	1	1	90	1	1	1	1	1	1	90	1	1	1	1	1	1	95
155	0	1	0	0	0	0	0	0	0	1	1	1	1	2	0.932	85	1	1	1	1	2	0.914	90	1	1	1	1	2	0.731	90
156	0	1	0	0	0	0	0	2	0	2	2	2	2	1	0.284	70	2	1	2	1	1	0.625	80	2	2	2	2	1	0.554	80
157	0	1	0	0	0	0	1	3	1	1	1	1	2	2	0.843	50	1	1	1	1	1	1	75	1	1	1	1	1	1	80
158	0	1	0	0	1	1	1	0	1	1	1	1	2	2	0.66	90	1	1	1	2	2	0.843	95	1	1	2	2	2	0.589	80
159	0	2	0	0	0	0	1	3	0	1	1	1	2	2	0.838	50	1	1	1	1	2	0.914	50	1	1	2	1	2	0.857	60
160	1	1	0	0	1	1	1	0	0	1	1	1	1	1	1	100	1	1	2	1	1	0.905	70	1	1	1	1	2	0.932	85
161	1	1	0	0	1	1	0	0	0	1	1	1	2	2	0.857	90	1	1	1	1	1	1	90	1	1	1	1	1	1	90
162	0	1	1	0	0	0	0	2	0	2	1	1	1	1	0.893	80	1	1	1	1	1	1	80	1	1	1	1	1	1	80
163	1	1	0	0	0	0	0	2	1	1	1	1	2	1	0.91	80	1	1	1	2	2	0.857	93	1	1	1	1	1	1	90
164	0	1	0	0	0	0	0	2	1	1	1	1	2	2	0.857	60	1	1	2	1	2	0.857	48	1	1	1	1	2	0.932	80
165	0	1	0	0	0	0	0	0	0	1	1	1	2	1	0.91	90	1	1	1	2	2	0.838	70	1	1	1	2	1	0.91	90
166	0	1	0	0	0	0	0	0	0	1	1	1	2	1	0.91	100	1	1	2	1	2	0.871	100	1	1	1	1	1	1	90
167	0	1	1	0	0	0	0	2	0	2	1	2	2	2	0.699	70	1	1	2	1	1	0.924	80	2	1	1	2	1	0.818	85
168	0	1	1	0	0	0	1	2	0	2	1	1	1	1	0.893	60	1	1	1	1	1	1	80	1	1	1	1	2	0.932	80
169	0	2	0	0	1	0	1	3	1	2	2	2	2	2	0.199	25	2	1	2	2	2	0.474	20	2	2	2	2	2	-0.053	10
170	0	1	0	0	1	1	1	0	0	1	1	1	2	2	0.642	75	1	1	1	1	2	0.914	70	1	1	1	1	2	0.731	75
171	1	1	0	0	0	0	0	2	0	1	1	1	1	1	1	99	1	1	1	1	1	1	80	1	1	1	1	1	1	80
172	1	1	0	0	0	0	0	2	0	1	1	2	1	2	0.871	65	1	1	2	2	1	0.834	70	1	1	2	2	2	0.781	65
173	0	1	0	0	0	1	1	2	0	1	1	1	1	2	0.914	90	1	1	2	2	2	0.799	90	1	1	1	1	2	0.914	90
174	0	1	0	1	0	0	0	0	0	1	1	1	1	1	1	100	1	1	1	2	2	0.857	80	1	1	1	1	1	1	80
175	0	1	0	0	0	0	0	2	1	1	1	1	2	1	0.91	90	1	1	2	2	2	0.799	85	1	1	2	1	2	0.871	98
176	0	1	1	0	0	0	0	0	0	1	1	2	2	2	0.571	60	1	1	1	1	2	0.914	60	1	1	1	1	2	0.731	65
177	0	1	0	0	1	0	1	0	0	1	1	1	2	2	0.857	70	1	1	1	2	1	0.91	98	1	1	1	1	1	1	90
178	1	1	0	0	0	0	1	2	1	1	1	1	1	2	0.932	70	1	1	2	2	2	0.785	80	1	1	1	2	2	0.857	70
179	0	2	1	0	0	0	0	2	0	1	1	1	2	2	0.857	70	1	1	1	2	2	0.857	70	1	1	1	2	2	0.857	80
180	0	1	0	0	0	0	0	2	0	1	1	1	2	2	0.843	70	1	1	1	1	1	1	70	1	1	1	2	2	0.843	70
181	0	1	1	0	0	1	1	3	1	2	1	2	2	2	0.286	0	1	1	1	1	1	1	100	1	1	2	1	2	0.843	60
182	0	1	0	0	0	0	0	2	1	1	1	1	2	2	0.857	75	1	1	1	2	1	0.91	90	1	1	1	1	2	0.932	80
183	1	2	0	0	0	0	1	2	0	1	1	1	2	1	0.91	65	1	1	1	2	1	0.91	68	1	1	1	2	1	0.91	70
184	1	1	0	0	0	1	1	2	0	1	1	1	1	1	1	85	1	1	1	1	1	1	100	1	1	1	1	1	1	95
185	1	1	0	0	0	0	0	0	1	1	1	1	1	1	1	70	1	1	1	2	1	0.91	70	1	1	1	1	2	0.932	85
186	0	1	0	0	1	0	1	2	1	1	1	2	1	2	0.871	65	2	1	2	2	2	0.697	70	1	1	1	1	2	0.932	80
187	0	2	1	1	1	1	0	0	0	2	2	2	2	2	0.35	50	2	2	2	2	2	0.222	45	2	2	2	2	2	0.222	40
188	0	1	1	1	0	1	0	2	0	2	1	2	2	2	0.516	75	2	1	1	1	2	0.841	80	2	1	1	1	2	0.827	85
189	0	1	0	0	0	1	0	2	0	1	1	2	2	2	0.603	40	1	1	1	1	2	0.932	70	1	1	1	1	2	0.932	70
190	0	1	0	0	0	1	0	0	0	2	1	2	1	2	0.769	50	2	1	2	1	1	0.818	50	2	1	1	2	2	0.769	50
191	1	1	0	0	0	0	0	3	1	1	1	1	1	1	1	90	1	1	1	1	1	1	85	1	1	1	1	1	1	90
192	1	1	0	0	0	0	1	3	0	2	1	2	2	2	0.497	70	2	1	2	2	2	0.679	60	2	2	2	2	2	0.107	25
193	0	2	0	0	0	0	1	3	1	2	2	2	2	2	0.536	50	2	2	2	2	2	0.353	45	2	2	2	2	1	0.649	60
194	0	1	0	0	0	0	0	0	1	1	1	1	2	2	0.857	65	1	1	2	2	2	0.768	50	1	1	1	2	1	0.91	70
195	0	1	0	0	0	0	0	0	0	2	1	1	2	1	0.818	100	1	1	1	1	1	1	100	1	1	1	1	1	1	100
196	0	1	0	0	0	0	0	0	0	1	1	1	2	2	0.857	75	1	1	1	2	2	0.857	70	1	1	1	2	2	0.843	60
197	0	1	0	0	1	1	1	3	1	2	1	1	2	2	0.756	55	1	1	2	2	2	0.585	65	2	1	1	1	2	0.827	80
198	1	1	0	1	1	0	1	0	0	2	1	1	2	2	0.555	45	2	2	1	1	2	0.532	55	2	1	1	1	2	0.841	70
199	0	1	0	0	0	0	0	2	1	1	1	2	1	2	0.871	85	2	1	1	1	2	0.841	85	1	1	1	1	1	1	85
200	0	1	0	0	0	0	1	3	1	2	1	2	2	2	0.699	70	1	1	1	1	1	1	70	1	1	2	2	2	0.785	75
201	1	1	0	0	0	1	1	3	1	2	1	2	2	2	0.661	50	1	1	1	1	1	1	80	1	1	1	2	1	0.91	70
202	1	1	0	0	1	0	1	2	1	1	1	1	2	2	0.857	65	2	1	2	1	2	0.756	60	1	1	2	1	2	0.857	70
203	0	1	0	0	0	0	0	3	1	1	1	1	2	1	0.91	85	2	1	1	1	1	0.893	80	2	1	1	2	1	0.818	80
204	1	1	0	1	0	0	0	3	0	2	2	2	2	2	0.049	10	2	2	2	2	2	0.049	0	2	2	2	2	2	0.049	10
205	0	1	0	0	0	0	0	3	0	2	1	1	2	1	0.8	65	2	1	1	2	1	0.818	70	2	1	1	1	1	0.893	65
206	0	1	1	0	1	0	0	3	0	2	1	2	2	2	0.378	40	2	2	2	2	2	0.266	40	2	1	2	2	1	0.525	50

## Sheet: Legend
HIV	Charlson score	Arterial hypertension	Reumatologic disease	Depression	Anxiety	Psychiatric disease	Liver fibrosis	Ribavirin use	Baseline mobility	Baseline self-care	Baseline daily activity	Baseline pain/discomfort	Baseline anxiety/depression	Week 4 mobility	Week 4 self-care	Week 4 daily activity	Week 4 pain/discomfort	Week 4 anxiety/depression	Post12 mobility	Post12 self-care	Post12 daily activity	Post12 pain/discomfort	Post12 anxiety/depression
0= no	1= 0-1 score	0= no	0= no	0= no	0= no	0= no	0= F0-F1	0= no	1= no problem	1= no problem	1= no problem	1= no problem	1= no problem	1= no problem	1= no problem	1= no problem	1= no problem	1= no problem	1= no problem	1= no problem	1= no problem	1= no problem	1= no problem
1= yes	2= ≥2 score	1= yes	1= yes	1= yes	1= yes	1= yes	2= F2-F3	1= yes	2= any level of problems	2= any level of problems	2= any level of problems	2= any level of problems	2= any level of problems	2= any level of problems	2= any level of problems	2= any level of problems	2= any level of problems	2= any level of problems	2= any level of problems	2= any level of problems	2= any level of problems	2= any level of problems	2= any level of problems
							3= F4
